# Supplementary material for: Influence of Electron Beam Irradiation on the Moisture and Properties of Freshly Harvested and Sun-Dried Rice
Source: Foods. 2020 Aug 19;9(9):1139. doi: 10.3390/foods9091139 (PMC7555959; doi:10.3390/foods9091139)
Supplement: Supplementary file 1 [file foods-09-01139-s001.zip]

Archive with 1 entries (1 files):
- foods-884480-supplementary.docx
